# Supplementary material for: Gut commensal Enterocloster species host inoviruses that are secreted in vitro and in vivo
Source: Microbiome. 2023 Mar 30;11:65. doi: 10.1186/s40168-023-01496-z (PMC10061712; doi:10.1186/s40168-023-01496-z)
Supplement: Supplementary file 12 — Additional file 11: Table S2. Strains with putative inoviruses. [file 40168_2023_1496_MOESM11_ESM.xlsx]

## Sheet: Species with predicted inovirus
Bacteria containing putative inoviruses	Inovirus genome size (kbp)	Number of predicted ORFs in inovirus genome	Assembly ID	Bacterial genome Assembly accession link
Enterocloster bolteae ATCC BAA-613	7664	16	GCF_000154365.1	https://www.ncbi.nlm.nih.gov/assembly/GCF_000154365.1
Enterocloster bolteae WAL14578	7696	16	GCF_001078425.1	https://www.ncbi.nlm.nih.gov/assembly/GCF_001078425.1
Enterocloster clostridioformis 2 1 49FAA (E. clostridioformis 455)	8367	17	GCF_000234155.1	https://www.ncbi.nlm.nih.gov/assembly/GCF_000234155.1
Enterocloster clostridioformis WAL7855 (E. clostridioformis 538)	7703	16	GCF_001078445.1	https://www.ncbi.nlm.nih.gov/assembly/GCF_001078445.1
Enterocloster citroniae WAL-17108	6989	10	GCF_000233455.1	https://www.ncbi.nlm.nih.gov/assembly/GCF_000233455.1
Enterocloster aldenensis AM40 2AC	16033	16	GCF_003467385.1	https://www.ncbi.nlm.nih.gov/assembly/GCF_003467385.1
Hungatella hathewayi WAL 18680 BEI HM 308	8615	11	GCF_000235505.1	https://www.ncbi.nlm.nih.gov/assembly/GCF_000235505.1
Clostridium beijerinckii NRRL B-598	9779	15	GCF_000506785.4	https://www.ncbi.nlm.nih.gov/assembly/GCF_000506785.4/
Clostridium butyricum NBRC 13949	3996	8	GCF_006742065.1	https://www.ncbi.nlm.nih.gov/assembly/GCF_006742065.1/
Clostridium butyricum DSM 10702	3674	8	GCF_014131795.1	https://www.ncbi.nlm.nih.gov/assembly/GCF_014131795.1/
Enterocloster clostridiformis NBRC 113352	7703	15	GCF_006538465.1	https://www.ncbi.nlm.nih.gov/assembly/GCF_006538465.1/
Enterocloster clostridiformis MSK.2.26	7703	14	GCF_013304275.1	https://www.ncbi.nlm.nih.gov/assembly/GCF_013304275.1/
Enterocloster bolteae AHG0001	8742	11	GCF_020736955.1	https://www.ncbi.nlm.nih.gov/assembly/GCF_020736955.1/
